# Supplementary material for: Stunting and Associated Factors among Under-Five-Age Children in West Guji Zone, Oromia, Ethiopia
Source: J Nutr Metab. 2021 Feb 4;2021:8890725. doi: 10.1155/2021/8890725 (PMC7878078; doi:10.1155/2021/8890725)
Supplement: Supplementary Materials — Supplementary Table S1: healthcare and environmental characteristics of respondents and Table S2: dietary diversity score of respondents, West Guji Zone, Oromia, Ethiopia, 2020. Supplementary File 2: English questionnaires and assessment tools used to assess prevalence of stunting and associated factors among under-five-age children. [file 8890725.f1.zip]

Archive with 2 entries (2 files):
- 8890725.f1/Supplementary file 1 -Table S1-2 (1).docx
- 8890725.f1/Supplementary file 2 -English Questionnaires.doc
